# Supplementary material for: Development and Internal Validation of a Predictive Model for Operative Management in Blunt Abdominal Trauma Using Admission Physiological and Biochemical Parameters
Source: J Clin Med. 2025 Nov 26;14(23):8379. doi: 10.3390/jcm14238379 (PMC12693253; doi:10.3390/jcm14238379)
Supplement: Supplementary file 1 [file jcm-14-08379-s001.zip]

Archive with 1 entries (1 files):
- jcm-3939433-supplementary.pdf
